# Supplementary material for: Insights on the functional composition of specialist and generalist birds throughout continuous and fragmented forests
Source: Ecol Evol. 2019 Apr 30;9(11):6318–28. doi: 10.1002/ece3.5204 (PMC6580428; doi:10.1002/ece3.5204)
Supplement: Supplementary file 2 [file ECE3-9-6318-s002.xls]

## Sheet: Data S1
Supporting Information on bird community data set
SPECIES	TAXONOMY	SPECIALIZATION	FUNCTIONAL TRAITS
			Morphological measurements					Traits based on Willman et al. (2014)
			beak length	beak width	beak height	wing length	tail length	Body mass	Invertebrates	Vertebrates	Fruits	Nectar	Seeds	Plants	water	ground	understory	midstory	canopy	aerial
Accipiter poliogaster	non-passerines	specialist	31.2	13.5	15.3	246.3	223.6	369.41	0	100	0	0	0	0	0	0	0	33	33	33
Amazona aestiva	non-passerines	generalist	31	18.3	29.8	213.2	154.4	451	0	0	50	0	50	0	0	0	30	40	30	0
Anabacerthia lichtensteini	passerines	specialist	20.7	4.7	5.4	79.2	76.7	21	100	0	0	0	0	0	0	0	0	50	50	0
Aramides cajaneus	non-passerines	generalist	52.7	6	11.8	186.6	84.2	397	50	20	10	0	10	10	50	50	0	0	0	0
Aramides saracura	non-passerines	generalist	60.7	6	11.1	186	82.6	540	70	20	10	0	0	0	30	70	0	0	0	0
Aratinga auricapillus	non-passerines	generalist	20.2	13.3	24.5	166	150.2	130	0	0	50	0	50	0	0	30	50	20	0	0
Arremon flavirostris	passerines	generalist	16.6	7.1	7.8	67.7	67.8	26.13	30	0	40	0	30	0	0	80	20	0	0	0
Automolus leucophthalmus	passerines	specialist	28.1	5.7	6.5	84.1	86.6	34.5	100	0	0	0	0	0	0	0	80	20	0	0
Baryphthengus ruficapillus	non-passerines	generalist	43.5	12.1	12.9	147.4	231.2	141.7	60	20	20	0	0	0	0	50	20	30	0	0
Basileuterus culicivorus	passerines	specialist	14.7	4.5	3.9	55.5	58.4	10.5	80	0	20	0	0	0	0	0	70	30	0	0
Brotogeris tirica	non-passerines	generalist	17.2	9.2	15.2	120	130	63	10	0	30	0	30	30	0	0	20	20	60	0
Buteo brachyurus	non-passerines	specialist	30.2	13.4	15.2	280.1	199.2	496.01	0	100	0	0	0	0	0	0	0	0	80	20
Cacicus chrysopterus	passerines	generalist	23.9	7.7	8.9	99.7	95.6	36.2	50	0	50	0	0	0	0	0	0	80	20	0
Cacicus haemorrhous	passerines	generalist	31.5	8	10.2	154.1	108.3	83.7	60	0	20	20	0	0	0	0	20	60	20	0
Campephilus robustus	non-passerines	specialist	49.5	13	13.9	191.8	138.2	200	100	0	0	0	0	0	0	0	30	40	30	0
Camptostoma obsoletum	passerines	generalist	12.5	3.4	3	50.6	44.6	8.1	70	0	30	0	0	0	0	0	0	80	20	0
Campylorhamphus falcularius	passerines	specialist	77.4	4.3	6	94.9	105.8	42.6	100	0	0	0	0	0	0	0	50	50	0	0
Capsiempis flaveola	passerines	specialist	13.2	4.3	3.7	48	49.9	7.7	90	0	10	0	0	0	0	0	0	100	0	0
Celeus flavescens	non-passerines	generalist	34.5	10.8	10.4	152.9	109.2	139	70	0	30	0	0	0	0	20	30	50	0	0
Chamaeza campanisona	passerines	generalist	28.5	6.6	6.6	95	67.6	90.6	70	0	30	0	0	0	0	80	20	0	0	0
Chiroxiphia caudata	passerines	generalist	13.5	5.7	5.3	77.4	65	25.6	50	0	50	0	0	0	0	0	50	50	0	0
Chlorostilbon lucidus	non-passerines	specialist	21.1	1.7	1.9	49.2	33.2	3.5	10	0	0	90	0	0	0	0	0	90	10	0
Cissopis leverianus	passerines	generalist	18.5	8.8	10.1	113.5	168.8	76	30	0	70	0	0	0	0	20	30	30	20	0
Claravis pretiosa	non-passerines	specialist	17.2	2.4	3.6	111.8	85.4	68.2	20	0	0	0	80	0	0	100	0	0	0	0
Cnemotriccus fuscatus	passerines	specialist	18.6	5.7	4.6	67.3	66.4	13.6	100	0	0	0	0	0	0	40	40	20	0	0
Coccyzus melacoryphus	non-passerines	specialist	25.3	6.7	7.8	113.6	145.8	49.7	100	0	0	0	0	0	0	50	30	20	0	0
Colaptes melanochloros	non-passerines	specialist	31.2	8.5	8	144.1	123.8	127.3	80	0	10	10	0	0	0	0	50	50	0	0
Colonia colonus	passerines	specialist	12.5	5.4	4.1	80.5	162	18.3	100	0	0	0	0	0	0	0	30	70	0	0
Conirostrum speciosum	passerines	generalist	10.5	3.5	3.2	57.9	46.3	8.8	70	0	10	0	10	10	0	60	20	20	0	0
Conopophaga lineata	passerines	specialist	21.1	5.4	4.8	67.3	52.5	25.2	100	0	0	0	0	0	0	60	40	0	0	0
Corythopis delalandi	passerines	specialist	17.9	3.9	3.3	62	52.1	15	90	10	0	0	0	0	0	80	20	0	0	0
Crypturellus obsoletus	non-passerines	generalist	34.3	5.7	5.4	165.6	72.6	443.4	50	0	0	0	50	0	0	100	0	0	0	0
Crypturellus parvirostris	non-passerines	generalist	27.1	5.1	5.1	121.4	48.9	199	40	0	0	0	60	0	0	100	0	0	0	0
Crypturellus tataupa	non-passerines	generalist	30	5.4	5.9	124.8	54.6	218.8	50	0	0	0	30	20	0	50	50	0	0	0
Crypturellus undulatus	non-passerines	generalist	35.3	6.3	6.1	172.1	73.3	564.42	0	0	100	0	0	0	0	100	0	0	0	0
Cyanocorax chrysops	passerines	specialist	36.6	11.1	12.6	152.7	175.2	166	80	0	20	0	0	0	0	10	30	30	30	0
Cyclarhis gujanensis	passerines	specialist	19	5.4	8	69.2	59.1	28.8	100	0	0	0	0	0	0	0	40	40	20	0
Dacnis cayana	passerines	generalist	14	4.2	4.2	65	49.5	13	50	0	40	0	0	10	0	0	0	30	60	10
Dendrocincla turdina	passerines	specialist	30.8	8.1	7.1	103.2	91.2	39	100	0	0	0	0	0	0	0	40	60	0	0
Dendrocolaptes platyrostris	passerines	specialist	46.8	9.5	8.5	117.9	120.2	61.7	80	10	0	0	0	10	0	50	50	0	0	0
Dromococcyx pavoninus	non-passerines	specialist	24.9	5.4	5.2	124.8	157.4	46.4	100	0	0	0	0	0	0	50	50	0	0	0
Drymophila ochropyga	passerines	specialist	18.3	4.2	3.5	48.7	60.9	10.5	100	0	0	0	0	0	0	40	40	20	0	0
Dryocopus lineatus	non-passerines	specialist	47.2	11.8	10.1	192.8	135.4	183.2	80	0	10	0	10	0	0	20	20	60	0	0
Dysithamnus mentalis	passerines	specialist	17	4.1	4	56	44	14.9	90	0	10	0	0	0	0	0	40	40	20	0
Eleoscytalopus indigoticus	passerines	specialist	15.8	3.9	3.7	46.7	39.6	16.2	100	0	0	0	0	0	0	60	40	0	0	0
Empidonomus varius	passerines	generalist	17.9	7.1	5.7	97	89.1	27.1	60	0	40	0	0	0	0	0	30	70	0	0
Euphonia chlorotica	passerines	specialist	8.6	5.4	4.8	56.5	38.9	11	0	0	100	0	0	0	0	0	0	10	90	0
Euphonia pectoralis	passerines	generalist	11.8	5.3	5	62.7	41.7	14.4	20	0	70	10	0	0	0	0	0	30	70	0
Euphonia violacea	passerines	specialist	10.6	5.8	5.6	60.1	39.5	15	0	0	100	0	0	0	0	0	30	40	30	0
Geotrygon montana	non-passerines	generalist	20.7	3.7	5.2	138.2	108.2	133.9	20	0	30	0	50	0	0	100	0	0	0	0
Geotrygon violacea	non-passerines	generalist	18.9	3.4	4.3	135.2	102.7	95.2	10	0	40	0	50	0	0	100	0	0	0	0
Glaucidium brasilianum	non-passerines	generalist	15.7	9.1	12.4	94.6	69.7	75.1	60	40	0	0	0	0	0	80	10	10	0	0
Grallaria varia	passerines	specialist	31.7	9.3	10.6	123	56.3	119	100	0	0	0	0	0	0	100	0	0	0	0
Habia rubica	passerines	specialist	17.7	8.3	8.9	89.7	89	32.5	80	0	20	0	0	0	0	0	40	60	0	0
Hemithraupis guira	passerines	specialist	12.7	4.7	4.3	64.7	53.5	12	80	0	10	0	10	0	0	0	0	10	90	0
Hemitriccus diops	passerines	specialist	15.7	4.6	3.6	48.8	47.2	10	100	0	0	0	0	0	0	0	100	0	0	0
Hemitriccus obsoletus	passerines	specialist	17.4	5.5	4	52.7	50.5	11.6	100	0	0	0	0	0	0	0	80	20	0	0
Herpetotheres cachinnans	non-passerines	specialist	27.6	13.6	20.4	281.8	239.6	623.6	0	100	0	0	0	0	0	33	33	33	0	0
Herpsilochmus rufimarginatus	passerines	specialist	18.1	4.2	3.8	46.3	47.2	10.6	90	0	10	0	0	0	0	0	0	100	0	0
Hylopezus nattereri	passerines	specialist	22.3	5.3	5.4	75.2	36.8	32	100	0	0	0	0	0	0	100	0	0	0	0
Hylophilus poicilotis	passerines	generalist	14	3.6	4	54.4	56.1	10.4	70	0	30	0	0	0	0	0	20	60	20	0
Hypoedaleus guttatus	passerines	specialist	26.6	8.7	9.5	78.4	99.8	38.8	90	10	0	0	0	0	0	0	0	100	0	0
Icterus pyrrhopterus	passerines	generalist	20.9	5.9	6.9	89.5	101.6	35.44	70	0	0	30	0	0	0	0	20	40	0	0
Ictinia plumbea	non-passerines	specialist	21.3	9.7	10.1	321.2	171.2	249.9	90	10	0	0	0	0	0	0	0	0	20	80
Lathrotriccus euleri	passerines	specialist	16.4	6.2	4.1	62.1	61.7	11.3	100	0	0	0	0	0	0	0	100	0	0	0
Legatus leucophaius	passerines	generalist	15.8	6.9	5.2	79.4	66.3	22.2	30	0	70	0	0	0	0	0	0	20	80	0
Lepidocolaptes falcinellus	passerines	specialist	33.6	4.8	5.3	91.9	87.6	27.9	100	0	0	0	0	0	0	0	0	50	50	0
Leptopogon amaurocephalus	passerines	specialist	17.1	4.3	4.6	62.6	57.3	11.7	80	0	20	0	0	0	0	0	50	50	0	0
Leptotila rufaxilla	non-passerines	specialist	22.7	3.9	4.7	153.8	111	157	10	0	10	0	80	0	0	100	0	0	0	0
Leptotila verreauxi	non-passerines	generalist	21.5	3.4	4.4	149.6	120.6	146.9	20	0	20	0	60	0	0	100	0	0	0	0
Mackeziaena severa	passerines	generalist	27.4	6.9	8.3	95	121.2	51.8	60	40	0	0	0	0	0	30	40	30	0	0
Manacus manacus	passerines	specialist	13.7	5	4.1	47.7	38.8	16.7	10	0	90	0	0	0	0	0	80	20	0	0
Megarynchus pitangua	passerines	generalist	35	15.2	11.2	115.1	93.9	69.9	70	10	10	0	10	0	0	0	10	50	40	0
Melanerpes flavifrons	non-passerines	generalist	29.9	6.6	6.1	111.2	68.8	57.8	30	0	40	0	30	0	0	0	50	50	0	0
Micrastur ruficollis	non-passerines	specialist	19.7	8.5	12.2	165.8	198.6	177.6	0	100	0	0	0	0	0	40	30	30	0	0
Micrastur semitorquatus	non-passerines	specialist	30.7	12	18.3	265	293	621.7	0	100	0	0	0	0	0	50	30	20	0	0
Mionectes rufiventris	passerines	generalist	17.4	5	3.9	66.1	58.3	13.3	50	0	50	0	0	0	0	0	10	90	0	0
Myiarchus swainsoni	passerines	generalist	21.4	8.2	5.7	87.5	87.3	25.1	70	0	20	0	10	0	0	0	100	0	0	0
Myiarchus tyrannulus	passerines	generalist	22.1	8.44	5.76	90.14	90.66	35.45	70	10	20	0	0	0	0	20	80	0	0	0
Myiodinastes maculatus	passerines	generalist	27.4	11.6	8.5	108	99.7	43.2	40	30	30	0	0	0	0	0	0	100	0	0
Myiopagis caniceps	passerines	specialist	12.5	5.7	4.4	62.8	65.4	10.5	80	0	20	0	0	0	0	0	0	0	100	0
Myiopagis viridicata	passerines	generalist	12.4	4.9	3.8	60.3	58.8	11.5	60	0	20	0	20	0	0	0	0	50	50	0
Myiornis auricularis	passerines	specialist	13.1	3.4	2.5	36.9	29.6	5.3	100	0	0	0	0	0	0	0	50	50	0	0
Myiothlypis flaveola	passerines	specialist	16.3	5.3	3.9	64	67	13.2	100	0	0	0	0	0	0	60	40	0	0	0
Myiothlypis leucoblephara	passerines	specialist	16.6	4.8	3.8	63.3	66.2	15.1	100	0	0	0	0	0	0	50	50	0	0	0
Nonnula rubecula	non-passerines	specialist	23.2	6.6	6.6	61.2	64.1	18.4	100	0	0	0	0	0	0	50	50	0	0	0
Notharchus swainsoni	non-passerines	specialist	39.5	14.5	13.8	107.7	89.9	60.7	80	10	0	0	0	10	0	33	33	33	0	0
Odontophorus capueira	non-passerines	specialist	19.3	9.8	12.2	144.9	85.5	425.4	0	0	80	0	20	0	0	100	0	0	0	0
Oxyruncus cristatus	passerines	specialist	20.7	6.9	5.6	93.6	67.4	42	20	0	80	0	0	0	0	0	0	60	40	0
Pachyramphus polychopterus	passerines	generalist	17.2	7.5	6.2	73.6	70.8	20.8	50	0	50	0	0	0	0	0	0	100	0	0
Pachyramphus validus	passerines	specialist	22.8	10.3	8.5	99.7	80.5	43	100	0	0	0	0	0	0	0	50	50	0	0
Patagioenas cayennensis	non-passerines	generalist	23.9	4.4	5	183	112.8	229	0	0	70	0	30	0	0	20	0	40	40	0
Patagioenas picazuro	non-passerines	generalist	26.8	4.6	6.1	213.2	126.2	279	10	0	30	0	30	30	0	30	30	30	10	0
Penelope superciliaris	non-passerines	specialist	36.6	11.3	10.7	250.6	310.2	895	10	0	90	0	0	0	0	33	0	33	33	0
Phaethornis eurynome	non-passerines	specialist	34.9	2.9	2.7	55.1	61.5	5.3	10	0	0	90	0	0	0	0	100	0	0	0
Philydor atricapillus	passerines	specialist	20.1	4.5	5.4	78.4	80.9	22.2	100	0	0	0	0	0	0	0	33	33	33	0
Philydor rufum	passerines	specialist	22.6	5.2	5.6	83.2	90.9	25	100	0	0	0	0	0	0	0	0	40	60	0
Phyllomyias fasciatus	passerines	specialist	9.8	4.9	3.3	60	53.1	10.3	80	0	20	0	0	0	0	0	0	0	100	0
Phylloscartes eximius	passerines	specialist	14.3	3.6	3.1	52.4	51.4	7.5	100	0	0	0	0	0	0	0	0	100	0	0
Phylloscartes ventralis	passerines	specialist	15.5	3.4	3.6	49.4	51.2	8.3	100	0	0	0	0	0	0	0	0	100	0	0
Piaya cayana	non-passerines	specialist	32.2	9.3	10.8	168.6	344.8	102	100	0	0	0	0	0	0	0	0	20	80	0
Picumnus cirratus	non-passerines	specialist	15.2	3.7	4.5	52	36.7	10.2	100	0	0	0	0	0	0	0	50	50	0	0
Picumnus temminckii	non-passerines	specialist	15.2	3.7	4.5	52.5	37.8	11.5	100	0	0	0	0	0	0	0	80	20	0	0
Pionopsitta pileata	non-passerines	generalist	18	12.3	17.7	144.2	88.8	119	0	0	40	0	30	30	0	0	0	60	40	0
Pionus maximiliani	non-passerines	generalist	24.7	18.7	23.9	184.8	106.4	293	0	0	10	0	70	20	0	0	30	50	20	0
Pipra fasciicauda	passerines	specialist	13.6	5	4.3	63	37.1	15.9	10	0	90	0	0	0	0	0	50	50	0	0
Pipraeidea melanonota	passerines	generalist	12.3	5	5.1	79.5	54.8	21	30	0	50	0	20	0	0	0	10	20	60	10
Piprites chloris	passerines	specialist	16.6	7	5.4	63.3	49.5	16	90	0	10	0	0	0	0	0	0	20	80	0
Pitangus sulphuratus	passerines	generalist	31.3	9.8	7.3	112.8	92.8	62.9	40	30	30	0	0	0	0	50	40	10	0	0
Platyrinchus mystaceus	passerines	specialist	15.3	8.4	3.5	53.3	33.4	9.7	100	0	0	0	0	0	0	0	80	20	0	0
Poecilotriccus plumbeiceps	passerines	specialist	13.3	3.9	2.8	42.8	39.2	5.7	100	0	0	0	0	0	0	0	100	0	0	0
Psittacara leucophthalmus	non-passerines	generalist	21.9	16.4	27.7	171.6	160.4	158	10	0	30	0	30	30	0	20	20	40	20	0
Pteroglossus bailloni	non-passerines	specialist	68	22.2	25.6	115.7	157.7	146	0	10	90	0	0	0	0	0	0	60	40	0
Pteroglossus castanotis	non-passerines	generalist	94.5	26.9	31.4	147.4	168.8	258.1	10	10	60	0	10	10	0	0	20	60	20	0
Pyriglena leucoptera	passerines	specialist	20.8	4.8	5	78.4	82.9	28.8	90	10	0	0	0	0	0	40	40	20	0	0
Pyroderus scutatus	passerines	generalist	49.8	15.9	16.5	242.4	178.6	357	40	0	60	0	0	0	0	0	50	50	0	0
Pyrrhura frontalis	non-passerines	generalist	16.8	10.8	16.7	130.8	138.2	72	10	0	30	0	30	30	0	0	30	50	20	0
Ramphastos dicolorus	non-passerines	generalist	86.7	27.9	35.1	188	185.8	659.6	10	20	50	10	0	10	0	0	0	20	80	0
Ramphastos toco	non-passerines	generalist	152.5	31.5	62	243.8	169	618	20	10	70	0	0	0	0	20	10	10	60	0
Rupornis magnirostris	non-passerines	generalist	28.5	11.1	13.5	245.8	187.4	269	40	60	0	0	0	0	0	33	33	33	0	0
Saltator fuliginosus	passerines	generalist	22.9	11	14.6	102.8	109.4	50.5	60	0	30	10	0	0	0	0	0	60	40	0
Saltator similis	passerines	generalist	21	9.6	11	96.4	95.1	42.3	60	0	30	10	0	0	0	0	70	30	0	0
Schiffornis virescens	passerines	generalist	19.2	4.7	4.9	78.2	69	25.6	50	0	50	0	0	0	0	0	100	0	0	0
Scytalopus speluncae	passerines	specialist	14.6	4.1	3.8	57.9	44.1	13	100	0	0	0	0	0	0	60	40	0	0	0
Selenidera maculirostris	non-passerines	specialist	58.9	19.8	23.2	121.5	126.9	164	20	0	80	0	0	0	0	0	20	40	40	0
Setophaga pitiayumi	passerines	generalist	13.6	3.9	3.3	51.7	42.9	6.8	70	0	20	0	0	10	0	0	0	0	100	0
Sirystes sibilator	passerines	specialist	23.8	8.9	6.9	91.9	87.4	32.3	80	0	20	0	0	0	0	0	0	0	100	0
Sittasomus griseicapillus	passerines	specialist	17.5	4.2	3.5	71.2	79.2	13.1	90	0	0	0	0	10	0	0	0	50	50	0
Synallaxis cinerascens	passerines	specialist	15.7	4.2	3.4	53.7	73.7	13.1	100	0	0	0	0	0	0	50	50	0	0	0
Synallaxis frontalis	passerines	specialist	16.7	3.6	3.7	56	86.1	14	100	0	0	0	0	0	0	20	80	0	0	0
Synallaxis ruficapilla	passerines	specialist	18.3	4.2	3.9	54.1	81.2	13.8	100	0	0	0	0	0	0	20	60	20	0	0
Synallaxis spixi	passerines	specialist	16.3	4.1	4.1	52.3	90.3	12.6	100	0	0	0	0	0	0	20	80	0	0	0
Syndactyla rufosuperciliata	passerines	specialist	21.3	5.1	6.2	71.2	81.8	25.6	100	0	0	0	0	0	0	20	30	50	0	0
Tachyphonus coronatus	passerines	generalist	15.8	6.8	7.6	84.9	80.9	29.3	60	0	20	0	20	0	0	0	20	40	40	0
Tangara seledon	passerines	specialist	11.8	5.3	5.4	67.4	54.9	18.7	20	0	80	0	0	0	0	0	0	40	60	0
Tapera naevia	non-passerines	specialist	25.3	5.6	5.5	125.5	155.3	48.42	100	0	0	0	0	0	0	50	30	20	0	0
Terenura maculata	passerines	specialist	16.4	2.7	2.5	42	40.4	6.5	100	0	0	0	0	0	0	0	0	70	30	0
Tersina viridis	passerines	generalist	15.4	8.3	5.8	92	66.8	29	30	0	70	0	0	0	0	0	10	60	30	0
Thamnophilus caerulescens	passerines	specialist	20.6	4.8	5.4	66.3	64.1	21.1	80	0	10	0	10	0	0	0	60	40	0	0
Thamnophilus doliatus	passerines	specialist	23.4	5.6	6.3	73.6	72.7	27	100	0	0	0	0	0	0	30	30	40	0	0
Thlypopsis sordida	passerines	specialist	14.1	5.2	6.4	61.3	59.8	17	50	0	30	0	20	0	0	0	0	70	30	0
Thraupis sayaca	passerines	generalist	15.4	6.8	7	89.1	66.9	32.5	10	0	50	0	40	0	0	10	0	20	70	0
Tinamus solitarius	non-passerines	generalist	47	6.8	6.8	259.4	129.8	1386.4	20	0	40	0	20	20	0	100	0	0	0	0
Tityra cayana	passerines	specialist	29.2	12.6	11.2	119.9	82.1	68.1	20	0	80	0	0	0	0	0	50	50	0	0
Tityra inquisitor	passerines	specialist	28.6	13	9.7	103.6	70.9	43.1	20	0	80	0	0	0	0	0	0	100	0	0
Tolmomyias sulphurescens	passerines	specialist	19.4	6.7	4.2	67	62.8	14.3	90	0	10	0	0	0	0	0	30	70	0	0
Trichothraupis melanops	passerines	generalist	14.5	6.2	6.3	78.7	79.4	22.6	70	0	20	0	10	0	0	30	30	20	10	10
Troglodytes aedon	passerines	specialist	17.2	3	3	50.1	42.1	10.9	80	0	0	0	0	20	0	0	100	0	0	0
Trogon rufus	non-passerines	generalist	22.2	10.3	10.1	120.1	163	53.8	60	0	40	0	0	0	0	10	60	30	0	0
Trogon surrucura	non-passerines	specialist	24.4	10.5	10.4	132.9	160.4	73.3	80	0	20	0	0	0	0	0	0	100	0	0
Turdus albicollis	passerines	generalist	26.5	6	6.1	112.5	90.2	54	60	0	40	0	0	0	0	80	0	20	0	0
Turdus amaurochalinus	passerines	generalist	24.5	5.5	6.1	112.4	96.5	57.9	40	0	60	0	0	0	0	20	20	30	30	0
Turdus leucomelas	passerines	generalist	26	6	6.2	121	102.3	69.1	70	0	30	0	0	0	0	60	20	20	0	0
Turdus nigriceps	passerines	generalist	32.1	7.3	7.7	126.8	123.4	49.5	40	0	60	0	0	0	0	20	40	40	0	0
Turdus rufiventris	passerines	generalist	26.3	6	6.6	118.7	102.3	69.4	50	0	50	0	0	0	0	100	0	0	0	0
Veniliornis spilogaster	non-passerines	specialist	26.7	6.1	5.7	96.6	63.4	40.3	80	0	20	0	0	0	0	0	50	50	0	0
Vireo olivaceus	passerines	generalist	19.9	4.1	4.1	70.8	55.9	16.1	60	0	20	0	20	0	0	0	0	20	80	0
Xenops rutilans	passerines	specialist	16.6	3.7	4.9	64.3	56.3	11.2	100	0	0	0	0	0	0	0	20	80	0	0
Xiphocolaptes albicollis	passerines	specialist	27.4	2.5	2.9	59.2	38.6	118	80	20	0	0	0	0	0	0	0	100	0	0
Xiphorhynchus fuscus	passerines	specialist	31	4.7	4.9	73.6	75.5	21.8	100	0	0	0	0	0	0	0	50	50	0	0
Zonotrichia capensis	passerines	generalist	14.4	6.1	6.8	65.7	65	20.3	30	0	0	0	50	20	0	100	0	0	0	0

## Sheet: Data S2 
Supporting Information on passerines community data set
SPECIES	SPECIALIZATION	INSECTIVORES	FUNCTIONAL TRAITS
			Morphological measurements						Foraging substrate											Foraging orientation		Locomotion strategy
			beak length	beak width	beak height	wing length	tail length	Body mass	litter	live leaves	dead leaves	vines	bamboo	branches	trunks	dead trunks	moss/lichen	bromeliads	aerial	subtrate	target	perch	walk, hop	climb	sally, strike	sally, hover	hawk
Anabacerthia lichtensteini	specialist	YES	20.7	4.7	5.4	79.2	76.7	21	0	1	2	1	0	2	0	0	1	1	0	2	0	2	0	1	0	0	0
Arremon flavirostris	generalist		16.6	7.1	7.8	67.7	67.8	26.13	1	2	0	1	0	0	0	0	0	0	0	2	1	2	0	0	0	0	0
Automolus leucophthalmus	specialist	YES	28.1	5.7	6.5	84.1	86.6	34.5	1	1	2	0	2	0	0	0	0	0	0	2	0	1	2	0	0	0	0
Basileuterus culicivorus	specialist	YES	14.7	4.5	3.9	55.5	58.4	10.5	0	2	0	1	0	2	0	0	0	0	0	2	1	2	0	0	0	1	0
Cacicus chrysopterus	generalist		23.9	7.7	8.9	99.7	95.6	36.2	0	1	0	0	0	1	0	0	2	2	0	2	0	2	0	0	0	0	0
Cacicus haemorrhous	generalist		31.5	8	10.2	154.1	108.3	83.7	0	1	0	0	0	1	0	0	2	2	0	2	0	2	0	0	0	0	0
Camptostoma obsoletum	generalist		12.5	3.4	3	50.6	44.6	8.1	0	2	0	0	0	0	0	0	0	0	2	0	2	1	0	0	1	1	1
Campylorhamphus falcularius	specialist	YES	77.4	4.3	6	94.9	105.8	42.6	0	0	0	0	2	1	1	0	1	1	0	0	2	0	0	2	0	0	0
Capsiempis flaveola	specialist	YES	13.2	4.3	3.7	48	49.9	7.7	0	1	0	2	2	0	0	0	0	0	0	0	2	2	0	0	0	1	0
Chamaeza campanisona	generalist		28.5	6.6	6.6	95	67.6	90.6	2	0	0	0	0	0	0	0	0	0	0	2	0	0	2	0	0	0	0
Chiroxiphia caudata	generalist		13.5	5.7	5.3	77.4	65	25.6	0	2	0	0	0	0	0	0	0	0	0	0	2	2	0	0	2	0	0
Cissopis leverianus	generalist		18.5	8.8	10.1	113.5	168.8	76	0	1	0	0	0	2	0	0	0	0	0	2	0	2	0	0	0	0	0
Cnemotriccus fuscatus	specialist	YES	18.6	5.7	4.6	67.3	66.4	13.6	0	2	0	0	0	0	0	0	0	0	0	0	2	0	0	0	0	2	0
Colonia colonus	specialist	YES	12.5	5.4	4.1	80.5	162	18.3	0	0	0	0	0	0	0	0	0	0	2	0	2	0	0	0	0	0	2
Conirostrum speciosum	generalist		10.5	3.5	3.2	57.9	46.3	8.8	0	2	0	0	0	0	0	0	0	0	0	1	2	2	0	0	0	1	0
Conopophaga lineata	specialist	YES	21.1	5.4	4.8	67.3	52.5	25.2	2	2	0	0	2	0	0	0	0	0	0	2	0	2	2	0	0	0	0
Corythopis delalandi	specialist	YES	17.9	3.9	3.3	62	52.1	15	2	2	0	0	1	0	0	0	0	0	0	0	2	0	2	0	0	0	0
Cyanocorax chrysops	specialist	YES	36.6	11.1	12.6	152.7	175.2	166	2	2	0	0	0	2	0	0	2	1	1	2	0	2	2	0	1	0	0
Cyclarhis gujanensis	specialist	YES	19	5.4	8	69.2	59.1	28.8	0	2	0	0	0	1	0	0	0	0	0	2	0	2	0	0	0	0	0
Dacnis cayana	generalist		14	4.2	4.2	65	49.5	13	0	2	0	0	0	1	0	0	0	0	1	1	2	2	0	0	0	2	0
Dendrocincla turdina	specialist	YES	30.8	8.1	7.1	103.2	91.2	39	1	2	1	0	0	1	2	0	0	0	1	1	2	1	0	1	2	0	1
Dendrocolaptes platyrostris	specialist	YES	46.8	9.5	8.5	117.9	120.2	61.7	1	2	0	2	0	2	1	0	2	1	0	1	2	1	0	1	2	0	0
Drymophila ochropyga	specialist	YES	18.3	4.2	3.5	48.7	60.9	10.5	0	1	1	1	2	0	0	0	0	0	0	0	2	2	0	0	0	0	0
Dysithamnus mentalis	specialist	YES	17	4.1	4	56	44	14.9	1	2	1	2	0	1	0	0	1	0	0	1	2	2	0	0	1	1	0
Eleoscytalopus indigoticus	specialist	YES	15.8	3.9	3.7	46.7	39.6	16.2	2	0	0	0	0	0	0	0	0	0	0	2	0	0	2	0	0	0	0
Empidonomus varius	generalist		17.9	7.1	5.7	97	89.1	27.1	0	1	0	0	0	0	0	0	0	0	2	0	2	0	0	0	0	1	2
Euphonia chlorotica	specialist		8.6	5.4	4.8	56.5	38.9	11	0	2	0	0	0	1	0	0	1	0	1	1	2	2	0	0	0	1	0
Euphonia pectoralis	generalist		11.8	5.3	5	62.7	41.7	14.4	0	1	0	0	0	1	0	0	1	2	0	1	2	2	0	0	0	0	0
Euphonia violacea	specialist		10.6	5.8	5.6	60.1	39.5	15	0	2	0	0	0	0	0	0	0	0	0	1	2	2	0	0	0	0	0
Grallaria varia	specialist	YES	31.7	9.3	10.6	123	56.3	119	2	0	0	0	0	0	0	0	0	0	0	2	0	0	2	0	0	0	0
Habia rubica	specialist	YES	17.7	8.3	8.9	89.7	89	32.5	1	2	1	0	0	1	0	0	0	0	0	2	1	2	0	0	0	1	0
Hemithraupis guira	specialist	YES	12.7	4.7	4.3	64.7	53.5	12	0	2	0	0	0	0	0	0	1	0	1	1	2	2	0	0	0	2	0
Hemitriccus diops	specialist	YES	15.7	4.6	3.6	48.8	47.2	10	0	2	0	0	2	0	0	0	0	0	0	0	2	0	0	0	2	0	0
Hemitriccus obsoletus	specialist	YES	17.4	5.5	4	52.7	50.5	11.6	0	2	0	0	2	0	0	0	0	0	0	0	2	0	0	0	2	0	0
Herpsilochmus rufimarginatus	specialist	YES	18.1	4.2	3.8	46.3	47.2	10.6	0	2	0	2	1	1	0	0	0	0	0	2	1	2	0	0	1	0	0
Hylopezus nattereri	specialist	YES	22.3	5.3	5.4	75.2	36.8	32	2	0	0	1	2	0	0	0	0	0	0	2	0	0	2	0	0	0	0
Hylophilus poicilotis	generalist		14	3.6	4	54.4	56.1	10.4	0	2	0	0	0	1	0	0	0	0	0	2	1	2	0	0	0	1	0
Hypoedaleus guttatus	specialist	YES	26.6	8.7	9.5	78.4	99.8	38.8	0	2	0	2	0	1	0	0	2	2	0	1	2	2	0	0	1	0	0
Icterus pyrrhopterus	generalist		20.9	5.9	6.9	89.5	101.6	35.44	0	1	0	0	0	1	0	0	2	2	0	2	0	2	0	0	0	0	0
Lathrotriccus euleri	specialist	YES	16.4	6.2	4.1	62.1	61.7	11.3	0	2	0	0	1	0	0	0	0	0	0	0	2	0	0	0	2	1	0
Legatus leucophaius	generalist		15.8	6.9	5.2	79.4	66.3	22.2	0	0	0	0	0	0	0	0	0	0	2	0	2	0	0	0	0	0	2
Lepidocolaptes falcinellus	specialist	YES	33.6	4.8	5.3	91.9	87.6	27.9	0	0	0	0	0	2	2	1	2	2	1	2	1	0	0	2	1	0	0
Leptopogon amaurocephalus	specialist	YES	17.1	4.3	4.6	62.6	57.3	11.7	0	2	0	0	0	0	0	0	0	0	0	0	2	0	0	0	2	2	0
Mackeziaena severa	generalist		27.4	6.9	8.3	95	121.2	51.8	0	1	0	2	2	1	0	0	0	0	0	0	2	2	0	0	0	0	0
Manacus manacus	specialist		13.7	5	4.1	47.7	38.8	16.7	0	2	0	0	0	0	0	0	0	0	0	0	2	1	0	0	2	0	0
Megarynchus pitangua	generalist		35	15.2	11.2	115.1	93.9	69.9	0	2	0	0	0	0	0	0	0	0	0	0	2	2	0	0	2	2	0
Mionectes rufiventris	generalist		17.4	5	3.9	66.1	58.3	13.3	0	2	0	0	0	0	0	0	0	0	0	0	2	0	0	0	2	2	1
Myiarchus swainsoni	generalist		21.4	8.2	5.7	87.5	87.3	25.1	0	2	0	0	0	0	0	0	0	0	1	0	2	0	0	0	1	2	1
Myiarchus tyrannulus	generalist		22.1	8.44	5.76	90.14	90.66	35.45	0	2	0	0	0	0	0	0	0	0	0	0	2	0	0	0	2	1	0
Myiodinastes maculatus	generalist		27.4	11.6	8.5	108	99.7	43.2	0	2	0	0	0	1	0	0	0	0	1	0	2	0	0	0	2	2	1
Myiopagis caniceps	specialist	YES	12.5	5.7	4.4	62.8	65.4	10.5	0	2	0	0	0	1	0	0	0	0	0	0	2	2	0	0	0	2	0
Myiopagis viridicata	generalist		12.4	4.9	3.8	60.3	58.8	11.5	0	2	0	0	0	0	0	0	0	0	0	0	2	2	0	0	2	2	0
Myiornis auricularis	specialist	YES	13.1	3.4	2.5	36.9	29.6	5.3	0	2	0	0	1	0	0	0	0	0	0	0	1	2	0	0	2	2	0
Myiothlypis flaveola	specialist	YES	16.3	5.3	3.9	64	67	13.2	2	2	0	0	0	0	0	0	0	0	0	2	1	2	2	0	0	0	0
Myiothlypis leucoblephara	specialist	YES	16.6	4.8	3.8	63.3	66.2	15.1	2	2	0	1	0	0	0	0	0	0	0	2	1	2	2	0	0	0	0
Oxyruncus cristatus	specialist		20.7	6.9	5.6	93.6	67.4	42	0	1	0	0	0	0	0	0	2	0	0	2	0	2	0	0	1	0	0
Pachyramphus polychopterus	generalist		17.2	7.5	6.2	73.6	70.8	20.8	0	2	0	0	0	0	0	0	0	0	0	0	2	0	0	0	2	2	0
Pachyramphus validus	specialist	YES	22.8	10.3	8.5	99.7	80.5	43	0	2	0	0	0	1	0	0	0	0	0	0	2	2	0	0	0	0	0
Philydor atricapillus	specialist	YES	20.1	4.5	5.4	78.4	80.9	22.2	0	1	2	1	0	2	0	0	1	2	0	2	0	2	0	1	0	0	0
Philydor rufum	specialist	YES	22.6	5.2	5.6	83.2	90.9	25	0	2	1	1	0	2	0	0	1	1	0	2	0	2	0	1	0	0	0
Phyllomyias fasciatus	specialist	YES	9.8	4.9	3.3	60	53.1	10.3	0	2	0	0	0	0	0	0	0	0	0	0	2	1	0	0	2	2	0
Phylloscartes eximius	specialist	YES	14.3	3.6	3.1	52.4	51.4	7.5	0	2	0	0	0	0	0	0	0	0	0	0	2	0	0	0	2	2	0
Phylloscartes ventralis	specialist	YES	15.5	3.4	3.6	49.4	51.2	8.3	0	2	0	0	0	0	0	0	0	0	0	0	2	0	0	0	2	2	0
Pipra fasciicauda	specialist		13.6	5	4.3	63	37.1	15.9	0	1	0	0	0	0	0	0	0	0	0	0	2	1	0	0	1	2	0
Pipraeidea melanonota	generalist		12.3	5	5.1	79.5	54.8	21	0	2	0	0	0	0	0	0	1	0	0	1	2	2	0	0	0	1	0
Piprites chloris	specialist	YES	16.6	7	5.4	63.3	49.5	16	0	2	0	0	0	0	0	0	0	0	0	0	2	1	0	0	2	2	0
Pitangus sulphuratus	generalist		31.3	9.8	7.3	112.8	92.8	62.9	0	0	0	0	0	0	0	0	0	0	2	0	2	2	0	0	0	2	2
Platyrinchus mystaceus	specialist	YES	15.3	8.4	3.5	53.3	33.4	9.7	0	2	0	0	1	1	0	0	0	0	0	0	2	0	0	0	2	0	0
Poecilotriccus plumbeiceps	specialist	YES	13.3	3.9	2.8	42.8	39.2	5.7	0	2	0	0	2	0	0	0	0	0	0	0	2	0	0	0	2	2	0
Pyriglena leucoptera	specialist	YES	20.8	4.8	5	78.4	82.9	28.8	1	2	1	2	2	1	0	0	0	0	1	0	2	2	2	0	1	0	1
Pyroderus scutatus	generalist		49.8	15.9	16.5	242.4	178.6	357	0	0	0	0	0	0	0	0	0	0	0	0	2	2	0	0	2	0	0
Saltator fuliginosus	generalist		22.9	11	14.6	102.8	109.4	50.5	0	2	0	0	1	0	0	0	0	0	0	2	0	2	0	0	0	0	0
Saltator similis	generalist		21	9.6	11	96.4	95.1	42.3	0	2	0	0	0	1	0	0	0	0	0	2	1	2	0	0	0	0	0
Schiffornis virescens	generalist		19.2	4.7	4.9	78.2	69	25.6	0	2	0	0	0	0	0	0	0	0	0	0	2	1	0	0	2	2	0
Scytalopus speluncae	specialist	YES	14.6	4.1	3.8	57.9	44.1	13	2	0	0	0	0	0	0	0	0	0	0	2	0	0	2	0	0	0	0
Setophaga pitiayumi	generalist		13.6	3.9	3.3	51.7	42.9	6.8	0	2	0	0	0	1	0	0	0	0	0	0	2	2	0	0	0	2	0
Sirystes sibilator	specialist	YES	23.8	8.9	6.9	91.9	87.4	32.3	0	2	0	0	0	0	0	0	0	0	0	0	2	0	0	0	2	2	0
Sittasomus griseicapillus	specialist	YES	17.5	4.2	3.5	71.2	79.2	13.1	0	0	1	1	0	1	2	1	1	0	1	2	1	0	0	2	1	0	0
Synallaxis cinerascens	specialist	YES	15.7	4.2	3.4	53.7	73.7	13.1	1	2	0	0	0	0	0	0	0	0	0	2	0	2	1	0	0	0	0
Synallaxis frontalis	specialist	YES	16.7	3.6	3.7	56	86.1	14	0	2	0	0	0	1	0	0	0	0	0	2	0	2	0	0	0	0	0
Synallaxis ruficapilla	specialist	YES	18.3	4.2	3.9	54.1	81.2	13.8	0	2	0	1	2	1	0	0	0	0	0	2	1	2	0	0	0	0	0
Synallaxis spixi	specialist	YES	16.3	4.1	4.1	52.3	90.3	12.6	0	2	0	0	0	0	0	0	0	0	0	2	0	2	0	0	0	0	0
Syndactyla rufosuperciliata	specialist	YES	21.3	5.1	6.2	71.2	81.8	25.6	0	1	2	1	2	1	0	0	1	0	0	2	0	2	0	1	0	0	0
Tachyphonus coronatus	generalist		15.8	6.8	7.6	84.9	80.9	29.3	0	2	0	1	0	1	0	0	0	0	0	1	2	2	0	0	0	0	0
Tangara seledon	specialist		11.8	5.3	5.4	67.4	54.9	18.7	0	2	0	0	0	2	1	0	2	0	0	2	1	2	0	0	0	0	0
Terenura maculata	specialist	YES	16.4	2.7	2.5	42	40.4	6.5	0	2	1	2	2	1	0	0	0	0	0	0	2	2	0	0	1	1	0
Tersina viridis	generalist		15.4	8.3	5.8	92	66.8	29	0	2	0	0	0	0	0	0	0	0	2	1	2	2	0	0	0	2	0
Thamnophilus caerulescens	specialist	YES	20.6	4.8	5.4	66.3	64.1	21.1	1	2	0	2	1	2	0	0	0	0	0	0	2	2	1	0	1	0	0
Thamnophilus doliatus	specialist	YES	23.4	5.6	6.3	73.6	72.7	27	0	2	0	2	0	1	0	0	0	0	0	0	2	2	0	0	0	0	0
Thlypopsis sordida	specialist	YES	14.1	5.2	6.4	61.3	59.8	17	0	2	0	0	0	0	0	0	0	0	0	1	2	0	2	0	0	1	0
Thraupis sayaca	generalist		15.4	6.8	7	89.1	66.9	32.5	0	2	0	0	0	2	0	0	1	1	1	2	1	2	0	0	0	1	0
Tityra cayana	specialist		29.2	12.6	11.2	119.9	82.1	68.1	0	2	0	0	0	0	0	0	0	0	0	0	2	2	0	0	0	2	0
Tityra inquisitor	specialist		28.6	13	9.7	103.6	70.9	43.1	0	2	0	0	0	0	0	0	0	0	0	0	2	1	0	0	2	1	0
Tolmomyias sulphurescens	specialist	YES	19.4	6.7	4.2	67	62.8	14.3	0	2	0	0	0	1	0	0	0	0	0	0	2	2	0	0	2	2	2
Trichothraupis melanops	generalist		14.5	6.2	6.3	78.7	79.4	22.6	0	2	0	2	1	1	0	0	0	0	0	2	1	2	0	0	0	1	0
Troglodytes aedon	specialist	YES	17.2	3	3	50.1	42.1	10.9	1	2	1	1	0	1	1	0	0	0	0	2	0	2	2	0	0	0	0
Turdus albicollis	generalist		26.5	6	6.1	112.5	90.2	54	2	2	0	0	0	0	0	0	0	0	0	2	0	2	2	0	0	0	0
Turdus amaurochalinus	generalist		24.5	5.5	6.1	112.4	96.5	57.9	2	2	0	0	0	0	0	0	0	0	1	2	1	2	2	0	1	0	0
Turdus leucomelas	generalist		26	6	6.2	121	102.3	69.1	2	1	0	0	0	0	0	0	0	0	0	2	0	1	2	0	0	0	0
Turdus nigriceps	generalist		32.1	7.3	7.7	126.8	123.4	49.5	0	2	0	0	0	0	0	0	0	0	0	2	0	2	0	0	0	0	0
Turdus rufiventris	generalist		26.3	6	6.6	118.7	102.3	69.4	2	1	0	0	0	0	0	0	0	0	0	2	0	1	2	0	0	0	0
Vireo olivaceus	generalist		19.9	4.1	4.1	70.8	55.9	16.1	0	2	0	0	0	1	0	0	0	0	0	1	2	2	0	0	0	0	0
Xenops rutilans	specialist	YES	16.6	3.7	4.9	64.3	56.3	11.2	0	0	0	1	0	2	2	1	0	0	0	2	0	0	0	2	0	0	0
Xiphocolaptes albicollis	specialist	YES	27.4	2.5	2.9	59.2	38.6	118	0	0	0	1	0	1	2	2	1	2	0	2	1	0	0	2	1	0	0
Xiphorhynchus fuscus	specialist	YES	31	4.7	4.9	73.6	75.5	21.8	0	0	1	1	0	1	2	0	2	2	0	2	0	0	0	2	1	0	0
Zonotrichia capensis	generalist		14.4	6.1	6.8	65.7	65	20.3	2	2	1	1	0	1	0	0	0	0	0	2	0	2	2	0	0	0	0
